# Supplementary material for: Comparison of outcomes on hypoxia-inducible factor prolyl hydroxylase inhibitors (HIF-PHIs) in anaemia associated with chronic kidney disease: network meta-analyses in dialysis and non-dialysis dependent populations
Source: Clin Kidney J. 2023 Dec 7;17(1):sfad298. doi: 10.1093/ckj/sfad298 (PMC10799328; doi:10.1093/ckj/sfad298)
Supplement: sfad298_Supplemental_Files [file sfad298_supplemental_files.zip]

Archive with 3 entries (3 files):
- Indirect Treatment Comparisons_Supplementary Table 5_30Aug23.xlsx
- Indirect Treatment Comparisons_Supplementary Table 7_30Aug23.xlsx
- Suppl_Indirect Treatment Comparisons_AMC_31Aug23.docx
