# Supplementary material for: Comparison of outcomes on hypoxia-inducible factor prolyl hydroxylase inhibitors (HIF-PHIs) in anaemia associated with chronic kidney disease: network meta-analyses in dialysis and non-dialysis dependent populations
Source: Clin Kidney J. 2023 Dec 7;17(1):sfad298. doi: 10.1093/ckj/sfad298 (PMC10799328; doi:10.1093/ckj/sfad298)
Supplement: sfad298_Supplemental_Files [file sfad298_supplemental_files.zip › Indirect Treatment Comparisons_Supplementary Table 5_30Aug23.xlsx]

## Sheet: Baseline Characteristics ND
	Supplementary Table 5. Baseline characteristics in the non-dialysis population with anaemia in CKD
		Daprodustat Trials				Roxadustat Trials								Vadadustat Trials
		ASCEND-ND1 [ESA Non-User + ESA Users]		ASCEND-NHQ2		DOLOMITES3,4		ANDES4		ALPS4,5		OLYMPUS4,7		PRO2TECT (PRO2TECT-CONVERSION)7		PRO2TECT (PRO2TECT-CORRECTION)7
		Daprodustat	Darbepoetin	Daprodustat	Placebo	Roxadustat	Darbepoetin	Roxadustat	Placebo	Roxadustat	Placebo	Roxadustat	Placebo	Vadadustat	Darbepoetin	Vadadustat	Darbepoetin
		(n=1937)	(n=1935)	(n=307)	(n=307)	(n=323)	(n=293)	(n=616)	(n=306)	(n=391)	(n=203)	(n=1384)	(n=1377)	(n= 879)	(n= 872)	(n= 862)	(n= 863)
	Sex, male, n (%)	835 (43%)	864 (45%)	131 (43%)	129 (42%)	145 (44.9%)	129 (44.0%)	241 (39.1%)	130 (42.5%)	169 (43.2%)	99 (48.8%)	564 (40.8%)	603 (43.8%)	404 (46.0%)	366 (42.0%)	394 (45.7%)	375 (43.5%)
	Age, years mean (SD)/median [IQR]	64.8 (14.03)	64.9 (13.83)	66.0 [56.0, 75.0]	67.0 [59.0, 77.0]	66.8 (13.6)	65.7 (14.4)	64.9 (12.6)	64.8 (13.2)	60.6 (13.5)	61.7 (13.8)	60.9 (14.7)	62.4 (14.1)	65.2 (14.3)	64.9 (13.7)	67.3 (13.1)	66.5 (13.5)
	BMI (kg/m2), mean (SD)/median [IQR]	26.9 [23.3, 31.2]	26.6 [23.3, 31.0]	27.7 [24.1, 31.4]	28.3 [24.7, 32.5]	27.95 (5.76)	28.74 (6.06)	NR	NR	NR	NR	26.7 (6.0)	26.9 (6.1)	29.7 (7.2)	29.8 (7.2)	29.1 (7.1)	29.6 (7.2)
	Race, n (%)
	White	1098 (56.7%)	1055 (54.5%)	NR	NR	306 (94.7%)	281 (95.9%)	NR	NR	335 (85.7%)	182 (89.7%)	623 (45.0%)	611 (44.4%)	546 (62.1%)	571 (65.5%)	631 (73.2%)	603 (69.9%)
	Black or African-American	183 (9.4%)	185 (9.6%)	NR	NR	8 (2.5%)	2 (0.7%)	NR	NR	10 (2.6%)	3 (1.5%)	112 (8.1%)	115 (8.4%)	188 (21.4%)	172 (19.7%)	93 (10.8%)	131 (15.2%)
	Asian	525 (27.1%)	537 (27.8%)	NR	NR	9 (2.8%)	10 (3.4%)	NR	NR	9 (2.3%)	0 (0%)	544 (39.3%)	538 (39.1%)	48 (5.5%)	37 (4.2%)	62 (7.2%)	55 (6.4%)
	American Indian or Alaska Native	88 (4.5%)	100 (5.2%)	NR	NR	NR	NR	NR	NR	NR	NR	24 (1.7%)	29 (2.1%)	22 (2.5%)	23 (2.6%)	32 (3.7%)	26 (3.0%)
	Native Hawaiian or other Pacific Islander	7 (<1.0%)	7 (<1.0%)	NR	NR	NR	NR	NR	NR	NR	NR	0 (0%)	2 (<1%)	6 (0.7)	6 (0.7)	3 (0.3)	0 (0)
	Other	NR	NR	NR	NR	NR	NR	NR	NR	37 (9.5%)	18 (8.9%)	81 (5.8%)	82 (6.0%)	58 (6.6)	48 (5.5)	25 (2.9)	32 (3.7)
	Multiple	36 (1.9%)	51 (2.6%)	NR	NR	NR	NR	NR	NR	NR	NR	NR	NR	6 (0.7)	9 (1.0)	1 (0.1)	3 (0.3)
	Not reported	NR	NR	NR	NR	NR	NR	NR	NR	NR	NR	NR	NR	5 (0.6)	6 (0.7)	15 (1.7)	13 (1.5)
	Hispanic ethnic group, n (%)
	Hispanic	NR	NR	NR	NR	NR	NR	NR	NR	NR	NR	NR	NR	306 (34.8%)	310 (35.6%)	255 (29.6%)	255 (29.5%)
	Non-hispanic	NR	NR	NR	NR	NR	NR	NR	NR	NR	NR	NR	NR	566 (64.4%)	554 (63.5%)	584 (67.7%)	591 (68.5%)
	Not reported	NR	NR	NR	NR	NR	NR	NR	NR	NR	NR	NR	NR	2 (0.2%)	5 (0.6%)	8 (0.9%)	5 (0.6%)
	Unknown	NR	NR	NR	NR	NR	NR	NR	NR	NR	NR	NR	NR	5 (0.6%)	3 (0.3%)	15 (1.7%)	12 (1.4%)
	CKD stage, n (%)
	2	9 (<1.0%)	8 (<1.0%)	NR	NR	NR	NR	NR	NR	NR	NR	NR	NR	NR	NR	NR	NR
	3	336 (17.3%)	363 (18.8%)	NR	NR	72 (22.3%)	62 (21.2%)	NR	NR	NR	NR	Stage 3a: 55 (4%) Stage 3b: 201 (15%)	Stage 3a: 59 (5%) Stage 3b: 196 (14%)	NR	NR	NR	NR
	4	875 (45.2%)	894 (46.2%)	NR	NR	155 (48.0%)	143 (48.8%)	NR	NR	NR	NR	534 (39%)	520 (38%)	NR	NR	NR	NR
	5	716 (37.0%)	670 (34.6%)	NR	NR	96 (29.7%)	88 (30.0%)	NR	NR	NR	NR	591 (43.0%)	598 (43.4%)	NR	NR	NR	NR
	Disease history, n (%)													NR	NR	NR	NR
	Autosomal dominant polycystic kidney disease	65 (3.4%)	57 (2.9%)	NR	NR	NR	NR	NR	NR	NR	NR	NR	NR	NR	NR	NR	NR
	Cancer	101 (5.2%)	86 (4.4%)	11 (4%)	12 (4%)	NR	NR	NR	NR	NR	NR	NR	NR	NR	NR	NR	NR
	Cardiovascular disease	716 (37.0%)	716 (37.0%)	NR	NR	152 (47.1)	142 (48.5)	NR	NR	NR	NR	311 (22.5%)	333 (24.0%)	406 (46.2%)	412 (47.2%)	375 (43.5%)	402 (46.6%)
	Coronary artery disease	369 (19.1%)	400 (20.7%)	NR	NR	NR	NR	NR	NR	NR	NR	NR	NR	NR	NR	NR	NR
	Heart failure	265 (13.7%)	254 (13.1%)	54 (18%)	52 (17%)	NR	NR	NR	NR	NR	NR	NR	NR	NR	NR	NR	NR
	Valvular heart disease	147 (7.6%)	151 (7.8%)	NR	NR	NR	NR	NR	NR	NR	NR	NR	NR	NR	NR	NR	NR
	Angina pectoris	150 (7.7%)	145 (7.5%)	NR	NR	34 (20.2)	28 (16.8)	NR	NR	NR	NR	NR	NR	NR	NR	NR	NR
	Stroke	128 (6.6%)	128 (6.6%)	28 (9%)	19 (6%)	NR	NR	NR	NR	NR	NR	NR	NR	NR	NR	NR	NR
	Myocardial infarction	128 (6.6%)	127 (6.6%)	27 (9%)	29 (9%)	28 (16.7)	22 (13.2)	NR	NR	NR	NR	NR	NR	NR	NR	NR	NR
	Atrial fibrillation	115 (5.9%)	90 (4.7%)	NR	NR	NR	NR	NR	NR	NR	NR	NR	NR	NR	NR	NR	NR
	Transient ischemic attack	63 (3.3%)	73 (3.8%)	NR	NR	NR	NR	NR	NR	NR	NR	NR	NR	NR	NR	NR	NR
	Cardiac arrest	23 (1.2%)	19 (1.0%)	NR	NR	NR	NR	NR	NR	NR	NR	NR	NR	NR	NR	NR	NR
	Diabetes mellitus	1076 (55.5%)	1118 (57.8%)	187 (61%)	188 (61%)	NR	NR	NR	NR	146 (37.3%)	89 (43.8%)	737 (53%)a	771 (56%)a	507 (57.7%)	514 (58.9%)	444 (51.5%)	432 (50.1%)
	Glumerulonephritis	208 (10.7%)	189 (9.8%)	NR	NR	NR	NR	NR	NR	NR	NR	NR	NR	NR	NR	NR	NR
	Hypertension	1828 (94.4%)	1829 (94.5%)	NR	NR	NR	NR	NR	NR	NR	NR	1274 (92%)	1280 (93%)	512 (58.2)	485 (55.6)	462 (53.6)	466 (54.0)
	Thromboembolic event	80 (4.1%)	70 (3.6%)	16 (5%)	18 (6%)	NR	NR	NR	NR	NR	NR	NR	NR	NR	NR	NR	NR
	Supplemental iron use, n (%)
	Not receiving any iron	NR	NR	NR	NR	NR	NR	NR	NR	NR	NR	NR	NR	483 (54.9%)	467 (53.6%)	418 (48.5%)	459 (53.2%)
	Receiving intravenous iron only	226 (11.7%)	228 (11.8%)	NR	NR	NR	NR	NR	NR	NR	NR	NR	NR	22 (2.5%)	20 (2.3%)	43 (5.0%)	49 (5.7%)
	Oral iron	967 (49.9%)	949 (49.0%)	NR	NR	NR	NR	NR	NR	NR	NR	NR	NR	362 (41.2)	372 (42.7)	378 (43.9)	332 (38.5)
	Nonuse of an ESA, n (%)	1030 (53.2%)	1032 (53.3%)	NR	NR	NR	NR	NR	NR	NR	NR	NR	NR	NR	NR	29 (3.4)	20 (2.3)
	Previous ESA dose, standardized to intravenous epoetin (U/wk), mean (SD)/median[IQR]	3944 [2500, 6279]	3920 [2455, 6351]	NR	NR	NR	NR	NR	NR	NR	NR	NR	NR	NR	NR	105 (143.2)	105 (221.7)
	Laboratory values and BP, mean (SD)/median [IQR]
	Hemoglobin concentration (g/dL)	9.8 [9.2, 10.5]	9.9 [9.2, 10.5]	NR	NR	9.55 (0.80)	9.55 (0.7)	9.1 (0.75)	9.1 (0.69)	9.08 (0.76)	9.10 (0.72)	9.1 (0.7)	9.1 (0.7)	9.1 (0.8)	9.1 (0.8)	10.4 (0.9)	10.4 (0.9)
	Serum potassium (mmol/liter)	NR	NR	NR	NR	NR	NR			NR	NR			4.9 (0.8)	4.9 (0.7)	4.9 (0.7)	4.9 (0.8)
	eGFR (mL/min/1.73m2)	17.0 [12.0, 26.0]	18.0 [12.0, 27.0]	eGFR <15: 73 (24%)	eGFR <15: 81 (26%)	20.3 (11.5)	20.3 (10.7)	21.9 (11.5)	22.4 (11.4)	16.5 (10.2)	17.2 (11.7)	19.7 (11.7)	20.0 (11.7)	21.2 (12.0)	21.9 (12.6)	22.6 (11.6)	22.8 (12.0)
	Ferritin (ng/mL)	267.0 [164.0, 456.0]	275.0 [171.0, 449.0]	NR	NR	233.78 (231.19)b	225.03 (207.77)b	308.6 (388.3)	308.4 (352.5)	241.72 (95% CI: 215.35, 266.99)	264.8 (NR)	248.32 (NR)	241.35 (NR)	368 (294)	360 (287)	369 (285)	383 (319)
	TSAT (%)	30.0 [24.0, 37.0]	29.0 [23.0, 36.0]	NR	NR	24.0 (10.1)	23.2 (10.6)	26.4 (10.9)	26.2 (11.3)	25.0 (95% CI: 24.0, 26.0)	26.1 (95% CI: 24.2, 28.5)	29.93% (NR)	29.54% (NR)	30.9 (9.6)	31.0 (10.0)	32.8 (9.7)	32.9 (10.5)
	TIBC (μg/dL)	45.0 [40.0, 50.0]c	44.0 [40.0, 49.0]c	NR	NR	NR	NR	NR	NR	NR	NR	NR	NR	240.4 (48.2)	241.1 (43.8)	242.2 (44.1)	242.8 (42.5)
	Hepcidin (ng/mL)	105.6 [61.7, 165.9]	105.3 [61.2, 169.8]	NR	NR	NR	NR	NR	NR	37.85 (36.63)	41.16 (37.27)	163.16 (116.94)	155.45 (111.83)	102.4 (95.8)	109.1 (107.4)	100.4 (90.1)	106.2 (100.0)
	CRP (mg/dL)	2.0 [0.8, 5.3]	2.0 [0.8, 5.5]	NR	NR	7.12 (10.52)	9.90 (21.56)	NR	NR	NR	NR	7.0 (15.0)	7.0 (18.0)	0.8 (1.7)	0.7 (1.4)	0.8 (1.7)	0.8 (1.7)
	Total cholesterol (mg/dL)	158.3 [131.3, 193.1]	158.3 [131.3, 191.1]	NR	NR	NR	NR	174.9 (48.4)	172.5 (52.5)	NR	NR	NR	NR	165.8 (52.3)	166.8 (54.2)	173.8 (52.6)	172.6 (49.0)
	LDL cholesterol (mg/dL)	84.2 [64.1, 110.8]	84.2 [64.9, 110.0]	NR	NR	100.6 (40.0)	102.80 (39.80)	98.00 (39.1)	96.30 (40.00)	115.62 (49.88)	111.37 (44.08)	94.5 (NR)	92.5 (NR)	86.8 (39.3)	86.8 (44.4)	92.7 (42.2)	91.0 (39.5)
	HDL cholesterol (mg/dL)	46.3 [36.7, 56.0]	46.3 [36.7, 56.0]	NR	NR	NR	NR	NR	NR	44.43 (13.42)	44.16 (12.84)	NR	NR	47.3 (16.6)	47.3 (16.9)	47.8 (15.2)	47.7 (16.6)
	Intact parathyroid hormone level (pg/mL)	129.2 [69.3, 242.2]	123.5 [63.6, 242.2]	NR	NR	NR	NR	NR	NR	NR	NR	NR	NR	NR	NR	NR	NR
	Systolic BP (mmHg)	136.3 (17.37)	136.0 (17.13)	NR	NR	137.17 (15.17)	137.53 (14.84)	NR	NR	NR	NR	NR	NR	139.1 (18.5)	139.2 (17.8)	137.1 (18.0)	136.4 (17.5)
	Diastolic BP (mmHg)	73.7 (10.84)	73.7 (11.16)	NR	NR	74.88 (9.96)	75.24 (10.44)	NR	NR	NR	NR	NR	NR	73.9 (12.0)	73.4 (12.6)	73.4 (11.4)	74.2 (10.9)
	Abbreviations: BMI, Body mass index; BP: Blood pressure; CKD: Chronic kidney disease; CRP: C-reactive protein; eGFR: Estimated glomerular filtration rate; ESA: Erythropoiesis-stimulating agents; Hb: Hemoglobin; HDL: High-density lipoprotein; IQR: Interquartile range; LDL: Low-density lipoprotein; ND: Non-dialysis dependent; NR: Not reported; SD: Standard deviation; TIBC: Total iron-binding capaci…
