# Supplementary material for: Comparison of outcomes on hypoxia-inducible factor prolyl hydroxylase inhibitors (HIF-PHIs) in anaemia associated with chronic kidney disease: network meta-analyses in dialysis and non-dialysis dependent populations
Source: Clin Kidney J. 2023 Dec 7;17(1):sfad298. doi: 10.1093/ckj/sfad298 (PMC10799328; doi:10.1093/ckj/sfad298)
Supplement: sfad298_Supplemental_Files [file sfad298_supplemental_files.zip › Indirect Treatment Comparisons_Supplementary Table 7_30Aug23.xlsx]

## Sheet: Baseline Characteristics DD
	Supplementary Table 7. Baseline characteristics in the dialysis population with anaemia in CKD
		Daprodustat Trials						Roxadustat Trials								Vadadustat Trials
		ASCEND-D1		ASCEND-TD2		ASCEND-ID3		HIMALAYAS4,5		ROCKIES4		SIERRAS4,6		PYRENEES4		INNO2VATE ID (INNO2VATE-CORRECTION/CONVERSION) INCIDENT7		INNO2VATE PD (INNO2VATE-CONVERSION) PREVALENT7
		Daprodustat	Darbepoetin	Daprodustat	Darbepoetin	Daprodustat	Darbepoetin	Roxadustat	Epoetin	Roxadustat	Epoetin	Roxadustat	Epoetin	Roxadustat	Darbepoetin/ Epoetin	Vadadustat	Darbepoetin	Vadadustat	Darbepoetin
		(n=1487)	(n=1477)	(n=270)	(n=137)	(n=157)	(n=155)	(n=522)	(n=521)	(n=1068)	(n=1065)	(n=370)	(n=371)	(n=414)	(n=420)	(n=181)	(n=188)	(n=1777)	(n=1777)
	Sex, male, n (%)	851 (57.2%)	847 (57.3%)	149 (55%)	81 (59%)	96 (61%)	98 (63%)	309 (59.2%)	307 (58.9%)	625 (59.3%)a	626 (59.3%)a	NR	NR	245 (59.2%)	235 (56.0%)	107 (59.1%)	113 (60.1%)	990 (55.7%)	1004 (56.5%)
	Age, years, mean (SD)/median [IQR]	58 [48, 67]	59 [47, 68]	60 [50, 69]	56 [47, 66]	52.0 [45, 63]	56.0 [45, 67]	53.8 (14.7)	54.3 (14.6)	53.5 (15.3)	54.5 (15.0)	57.6 (NR)	58.4 (NR)	61.0 (13.8)	61.8 (13.4)	56.5 (14.8)	55.6 (14.6)	57.9 (13.9)	58.4 (13.8)
	BMI (kg/m2), mean (SD)/median [IQR]	26.8 [23.0, 31.2]	26.8 [23.2, 31.3]	NR	NR	26.1 [22.4, 29.1]	26.3 [22.9, 30.5]	26.73 (5.84)	27.01 (6.03)	NR	NR	NR	NR	NR	NR	NR	NR	NR	NR
	Race, n (%)
	White	995 (66.9%)	982 (66.5%)	195 (72%)	94 (69%)	NR	NR	415 (79.5%)	400 (76.8%)	607 (56.8%)	580 (56.7%)8	165 (44.6%)	184 (49.6%)	405 (97.8%)	408 (96.9%)	129 (71.3%)	143 (76.1%)	1135 (63.9%)	1096 (61.7%)
	Black or African-American	228 (15.3%)	233 (15.8%)	49 (18%)	32 (23%)	NR	NR	44 (8.4%)	50 (9.6%)	NR	NR	158 (42.7%)	156 (42.0%)	NR	NR	38 (21.0%)	35 (18.6%)	432 (24.3%)	444 (25.0%)
	Asian	176 (11.8%)	181 (12.3%)	20 (7%)	9 (7%)	NR	NR	43 (8.2%)	51 (9.8%)	NR	NR	NR	NR	NR	NR	12 (6.6%)	8 (4.3%)	76 (4.3%)	99 (5.6%)
	American Indian or Alaska Native	19 (1.3%)	32 (2.2%)	NR	NR	NR	NR	NR	NR	NR	NR	NR	NR	NR	NR	1 (0.6%)	0 (0%)	19 (1.1%)	30 (1.7%)
	Native Hawaiian or other Pacific Islander	26 (1.7%)	25 (1.7%)	NR	NR	NR	NR	NR	NR	NR	NR	NR	NR	NR	NR	0 (0%)	0 (0%)	13 (0.7%)	6 (0.3%)
	Other	NR	NR	NR	NR	NR	NR	19 (3.6%)	16 (3.1%)	NR	NR	NR	NR	NR	NR	0 (0%)	1 (0.5%)	42 (2.4%)	45 (2.5%)
	Multiple	43 (2.9%)	24 (1.6%)	NR	NR	NR	NR	NR	NR	NR	NR	NR	NR	NR	NR	1 (0.6%)	0 (0%)	8 (0.5%)	5 (0.3%)
	Not reported	NR	NR	NR	NR	NR	NR	NR	NR	NR	NR	NR	NR	NR	NR	0 (0%)	1 (0.5%)	52 (2.9%)	52 (2.9%)
	Hispanic ethnic group, n (%)
	Hispanic	NR	NR	NR	NR	NR	NR	NR	NR	NR	NR	NR	NR	NR	NR	71 (39.2%)	66 (35.1%)	682 (38.4%)	674 (37.9%)
	Non-Hispanic	NR	NR	NR	NR	NR	NR	NR	NR	NR	NR	NR	NR	NR	NR	104 (57.5%)	118 (62.8%)	1043 (58.7%)	1040 (58.5%)
	Not reported	NR	NR	NR	NR	NR	NR	NR	NR	NR	NR	NR	NR	NR	NR	5 (2.8%)	3 (1.6%)	36 (2.0%)	47 (2.6%)
	Unknown	NR	NR	NR	NR	NR	NR	NR	NR	NR	NR	NR	NR	NR	NR	1 (0.6%)	1 (0.5%)	16 (0.9%)	16 (0.9%)
	Smoking, n (%)
	Never smoked	NR	NR	183 (68%)	80 (58%)	NR	NR	NR	NR	NR	NR	NR	NR	NR	NR	NR	NR	NR	NR
	Former smoker	NR	NR	62 (23%)	34 (25%)	NR	NR	NR	NR	NR	NR	NR	NR	NR	NR	NR	NR	NR	NR
	Current smoker	NR	NR	25 (9%)	23 (17%)	NR	NR	NR	NR	NR	NR	NR	NR	NR	NR	NR	NR	NR	NR
	Type of dialysis
	In-center hemodialysis	1316 (88.5%)	1308 (88.6%)	237 (88%)	120 (88%)	126 (80%)	126 (81%)	469 (89.8%)	462 (88.7%)	953 (89.2%)	947 (88.9%)	NR	NR	NR	NR	158 (87.3%)	169 (90.9%)	1652 (93.0%)	1633 (91.9%)
	Peritoneal	171 (11.5%)	169 (11.4%)	NR	NR	31 (20%)	29 (19%)	53 (10.2%)	58 (11.1%)	113 (10.6%)	118 (11.1%)	NR	NR	NR	NR	22 (12.2%)	16 (8.6%)	137 (7.7%)	143 (8.0%)
	Unknown or combination	NR	NR	NR	NR	NR	NR	NR	NR	NR	NR	NR	NR	NR	NR	3 (1.7%)	1 (0.5%)	17 (1.0%)	18 (1.0%)
	Years on dialysis, mean (SD)	0 to <2 yr: 453 (30.5%) 2 to <5 yr: 535 (36.0%) ≥5 yr: 499 (33.6%)	0 to <2 yr: 451 (30.5%) 2 to <5 yr: 529 (35.8%) ≥5 yr: 497 (33.6%)	0 to <2 yr: 82 (30%) 2 to <5 yr: 95 (35%) ≥5 yr: 93 (34%)	0 to <2 yr: 42 (31%) 2 to <5 yr: 52 (38%) ≥5 yr: 43 (31%)	NR	NR	NR	NR	NR	NR	NR	NR	NR	NR	0.14 (0.09)	0.15 (0.28)	4.00 (4.02)	3.94 (4.01)
	Hb concentration (g/dL), mean (SD)/median [IQR]	10.35 (0.97)	10.39 (0.98)	10.5 [10.0, 11.0]	10.7 [10.2, 11.3]	NR	NR	8.43 (1.04)	8.46 (0.96)	9.99 (1.20)	10.02 (1.20)	10.25 (NR)	10.25 (NR)	10.75 (0.62)	10.78 (0.62)	9.4 (1.1)	9.2 (1.1)	10.6 (0.9)	10.2 (0.8)
	Supplemental iron use, n (%)
	Not receiving any iron	NR	NR	78 (29%)	27 (20%)	NR	NR	NR	NR	NR	NR	NR	NR	NR	NR	NR	NR	NR	NR
	Receiving intravenous iron	956 (64.3%)	943 (63.8%)	174 (64%)	100 (73%)	105 (67%)	109 (70%)	NR	NR	NR	NR	NR	NR	NR	NR	NR	NR	NR	NR
	Oral iron	NR	NR	17 (6%)	10 (7%)	NR	NR	NR	NR	NR	NR	NR	NR	NR	NR	NR	NR	NR	NR
	Disease history, n (%)
	Cancer	74 (5.0%)	72 (4.9%)	NR	NR	3 (2%)	4 (3%)	NR	NR	NR	NR	NR	NR	NR	NR	NR	NR	NR	NR
	Cardiovascular disease	666 (44.8%)	665 (45.0%)	110 (41%)	54 (39%)	47 (30%)	45 (29%)	141 (27.0%)	149 (28.6%)	NR	NR	NR	NR			69 (38.1%)	73 (38.8%)	868 (48.8%)	932 (52.4%)
	Diabetes mellitus	615 (41.4%)	617 (41.8%)	105 (39%)	53 (39%)	70 (45%)	70 (45%)	205 (39.3%)	204 (39.2%)	NR	NR	241 (65.1%)	244 (65.8%)	NR	NR	105 (58.0%)	96 (51.1%)	971 (54.6%)	998 (56.2%)
	Myocardial infarction	122 (8.2%)	135 (9.1%)	31 (11%)	9 (7%)	NR	NR	NR	NR	NR	NR	NR	NR	NR	NR	NR	NR	NR	NR
	Stroke	96 (6.5%)	110 (7.4%)	26 (10%)	19 (14%)	NR	NR	NR	NR	NR	NR	NR	NR	NR	NR	NR	NR	NR	NR
	Thromboembolic events	273 (18.4%)	242 (16.4%)	52 (19%)	36 (26%)	13 (8%)	8 (5%)	NR	NR	NR	NR	NR	NR	NR	NR	NR	NR	NR	NR
	Abbreviations: BMI, Body mass index; DD: Dialysis-dependent; Hb: Hemoglobin; IQR: Interquartile range; NR: Not reported; SD: Standard deviation Notes: [a] Gender and race were reported among a subpopulation of patients in the ROCKIES trial. For these characteristics, percents are calculated out of 1051 Roxadustat and 1055 Epoetin Alfa patients. Sources: [1] Singh, A.K., Carroll, K., Perkovic, V.,…
